# Supplementary material for: Comparison of Hypervirulent and Non-Hypervirulent Carbapenem-Resistant Acinetobacter baumannii Isolated from Bloodstream Infections: Mortality, Potential Virulence Factors, and Combination Therapy In Vitro
Source: Antibiotics (Basel). 2024 Aug 26;13(9):807. doi: 10.3390/antibiotics13090807 (PMC11428969; doi:10.3390/antibiotics13090807)
Supplement: Supplementary file 1 [file antibiotics-13-00807-s001.zip › Table S2.xlsx]

## Sheet: Sheet2
Table S2. Combinatory antibacterial activity of different antibiotic combinations on 31 CRAB-BSIs
Grouping of CRAB-BSI	Isolates	COL+MIN						COL+MER						COL+CFS						TIG+COL						TIG+MER						TIG+CFS
		MIC alone		MIC in combination		FICI	Results#	MIC alone		MIC in combination		FICI	Results#	MIC alone		MIC in combination		FICI	Results#	MIC alone		MIC in combination		FICI	Results#	MIC alone		MIC in combination		FICI	Results#	MIC alone		MIC in combination		FICI	Results#
		COL	MIN	COL	MIN			COL	MER	COL	MER			COL	CFS	COL	CFS			TIG	COL	TIG	COL			TIG	MER	TIG	MER			TIG	CFS	TIG	CFS
Hv-CRAB-BSI	CRAB1	0.5	16	0.25	4	0.75	A	0.5	32	0.25	16	1	A	0.5	64	0.125	16	0.5	S	8	0.5	8	0.5	2	I	8	32	8	32	2	I	8	64	8	64	2	I
	CRAB2	0.5	16	0.125	8	0.75	A	0.5	64	0.25	16	0.75	A	0.5	128	0.25	32	0.75	A	4	0.5	2	0.25	1	A	4	64	4	64	2	I	4	128	4	128	2	I
	CRAB3	0.5	8	0.125	4	0.75	A	0.5	32	0.25	8	0.75	A	0.5	64	0.25	16	0.75	A	4	0.5	2	0.25	1	A	4	32	4	32	2	I	4	64	4	64	2	I
	CRAB4	0.5	8	0.125	4	0.75	A	0.5	32	0.25	8	0.75	A	0.5	128	0.5	128	2	I	2	0.5	2	0.5	2	I	2	32	2	8	1.25	I	2	128	2	128	2	I
	CRAB5	0.5	8	0.125	4	0.75	A	0.5	64	0.25	32	1	A	0.5	64	0.5	64	2	I	2	0.5	2	0.5	2	I	2	64	2	64	2	I	2	64	1	32	1	A
	CRAB6	0.5	8	0.125	4	0.75	A	0.5	64	0.25	8	0.625	A	0.5	128	0.25	64	1	A	2	0.5	2	0.5	2	I	2	64	2	16	1.25	I	2	128	1	64	1	A
	CRAB7	0.5	8	0.25	4	1	A	0.5	32	0.25	4	0.625	A	0.5	128	0.5	128	2	I	2	0.5	2	0.5	2	I	2	32	1	8	0.75	A	2	128	2	128	2	I
	CRAB8	0.5	8	0.125	4	0.75	A	0.5	64	0.25	16	0.75	A	0.5	64	0.25	32	1	A	2	0.5	2	0.5	2	I	2	64	1	32	1	A	2	64	2	64	2	I
	CRAB10	1	16	0.5	2	0.625	A	1	32	0.5	2	0.5625	A	1	64	1	64	2	I	2	1	2	0.5	1.5	I	2	32	1	16	1	A	2	64	1	32	1	A
	CRAB11	1	32	0.25	8	0.5	S	1	16	0.25	4	0.5	S	1	64	0.5	32	1	A	4	1	2	0.5	1	A	4	16	1	8	0.75	A	4	64	2	32	1	A
	CRAB12	0.5	16	0.25	4	0.75	A	0.5	64	0.25	16	0.75	A	0.5	64	0.25	4	0.5625	A	8	0.5	4	0.25	1	A	8	64	2	32	0.75	A	8	64	8	64	2	I
	CRAB13	1	8	0.5	2	0.75	A	1	16	0.5	4	0.75	A	1	64	0.5	4	0.5625	A	4	1	2	0.5	1	A	4	16	2	8	1	A	4	64	4	64	2	I
	CRAB14	0.5	8	0.25	2	0.75	A	0.5	32	0.25	8	0.75	A	0.5	128	0.5	128	2	I	4	0.5	2	0.25	1	A	4	32	2	8	0.75	A	4	128	4	128	2	I
	CRAB15	0.5	32	0.25	4	0.625	A	0.5	128	0.25	8	0.5625	A	0.5	128	0.25	16	0.625	A	16	0.5	4	0.25	0.75	A	16	128	8	16	0.625	A	16	128	4	64	0.75	A
	CRAB16	0.5	8	0.25	2	0.75	A	0.5	64	0.25	32	1	A	0.5	128	0.5	128	2	I	4	0.5	2	0.25	1	A	4	64	2	32	1	A	4	128	4	128	2	I
	CRAB17	0.5	8	0.25	2	0.75	A	0.5	32	0.25	16	1	A	0.5	128	0.25	64	1	A	4	0.5	2	0.25	1	A	4	32	2	8	0.75	A	4	128	4	64	1.5	I
	CRAB19	1	8	0.5	2	0.75	A	1	64	0.5	32	1	A	1	128	1	128	2	I	2	1	1	0.5	1	A	2	64	1	32	1	A	2	128	2	128	2	I
	CRAB20	1	32	0.5	2	0.5625	A	1	32	0.5	16	1	A	1	64	0.5	32	1	A	4	1	2	0.25	0.75	A	4	32	4	16	1.5	I	4	64	4	64	2	I
	CRAB22	0.5	16	0.25	2	0.625	A	0.5	128	0.25	64	1	A	0.5	128	0.5	128	2	I	4	0.5	1	0.25	0.75	A	4	128	2	32	0.75	A	4	128	4	128	2	I
	CRAB24	1	16	0.5	2	0.625	A	1	32	0.25	16	0.75	A	1	64	0.5	8	0.625	A	4	1	2	0.5	1	A	4	32	1	16	0.75	A	4	64	1	32	0.75	A
	CRAB25	0.5	16	0.25	2	0.625	A	0.5	128	0.25	64	1	A	0.5	128	0.25	16	0.625	A	8	0.5	8	0.5	2	I	8	128	1	64	0.625	A	8	128	1	64	0.625	A
	CRAB26	0.5	16	0.25	4	0.75	A	0.5	128	0.25	64	1	A	1	128	0.25	32	0.5	S	2	0.5	2	0.5	2	I	2	128	1	16	0.625	A	2	128	1	64	1	A
	CRAB30	0.5	16	0.25	2	0.625	A	0.5	32	0.25	16	1	A	0.5	256	0.5	256	2	I	2	0.5	1	0.25	1	A	2	32	1	8	0.75	A	2	256	1	128	1	A
	CRAB31	1	16	0.25	4	0.5	S	1	64	0.5	32	1	A	1	256	1	256	2	I	8	1	4	0.5	1	A	8	64	4	32	1	A	8	256	4	128	1	A
Non-hv-CRAB-BSI	CRAB9	1	16	0.5	2	0.625	A	1	64	0.5	4	0.5625	A	1	128	1	128	2	I	4	1	2	0.5	1	A	4	64	1	16	0.5	S	4	128	2	64	1	A
	CRAB18	1	16	0.5	2	0.625	A	1	16	1	16	2	I	1	64	1	64	2	I	8	1	4	0.5	1	A	8	16	2	8	0.75	A	8	64	4	32	1	A
	CRAB21	1	32	0.125	8	0.375	S	1	64	0.5	32	1	A	1	64	0.5	32	1	A	16	1	8	0.25	0.75	A	16	16	8	2	0.625	A	16	64	8	16	0.75	A
	CRAB23	1	16	0.5	2	0.625	A	1	64	0.5	32	1	A	1	32	0.5	16	1	A	8	1	4	0.5	1	A	8	64	8	32	1.5	I	8	32	4	8	0.75	A
	CRAB27	1	16	0.125	8	0.625	A	1	16	0.25	8	0.75	A	1	64	1	64	2	I	1	2	2	1	2	I	2	16	1	8	1	A	2	64	2	64	2	I
	CRAB28	0.5	16	0.125	8	0.75	A	0.5	64	0.25	32	1	A	0.5	128	0.25	64	1	A	0.5	4	2	0.25	1	A	4	64	2	32	1	A	4	128	2	64	1	A
	CRAB29	0.5	16	0.125	4	0.5	S	0.5	64	0.25	32	1	A	0.5	256	0.25	64	0.75	A	0.5	4	2	0.25	1	A	4	64	1	32	0.75	A	4	256	4	64	1.25	I
#: A, additive; S, synergistic; I, indifferent; FICI: fractional inhibitory concentration index; COL: colistin; MIN: minocycline; MER: meropenem; CFS: cefoperazone/sulbactam; TIG: tigecycline.
